# Supplementary material for: A transformer-based structure-aware model for tackling the traveling salesman problem
Source: PLoS One. 2025 Apr 7;20(4):e0319711. doi: 10.1371/journal.pone.0319711 (PMC11975067; doi:10.1371/journal.pone.0319711)
Supplement: Data — (ZIP) [file pone.0319711.s001.zip]

Archive with 124 entries (103 files):
- structure_aware_Transformer_based_end2end_tsp/
- structure_aware_Transformer_based_end2end_tsp/.gitignore
- structure_aware_Transformer_based_end2end_tsp/.vscode/
- structure_aware_Transformer_based_end2end_tsp/.vscode/launch.json
- structure_aware_Transformer_based_end2end_tsp/data/
- structure_aware_Transformer_based_end2end_tsp/data/tsp/
- structure_aware_Transformer_based_end2end_tsp/data/tsp/test/
- structure_aware_Transformer_based_end2end_tsp/data/tsp/test/tsp100_testdata_10k.pkl
- structure_aware_Transformer_based_end2end_tsp/data/tsp/test/tsp20_testdata_10k.pkl
- structure_aware_Transformer_based_end2end_tsp/data/tsp/test/tsp50_testdata_10k.pkl
- structure_aware_Transformer_based_end2end_tsp/data/tsp/tsp100_validation_seed4321.pkl
- structure_aware_Transformer_based_end2end_tsp/data/tsp/tsp20_validation_seed4321.pkl
- structure_aware_Transformer_based_end2end_tsp/data/tsp/tsp50_validation_seed4321.pkl
- structure_aware_Transformer_based_end2end_tsp/environment.yml
- structure_aware_Transformer_based_end2end_tsp/generate_data.py
- structure_aware_Transformer_based_end2end_tsp/LICENSE
- structure_aware_Transformer_based_end2end_tsp/logs/
- structure_aware_Transformer_based_end2end_tsp/nets/
- structure_aware_Transformer_based_end2end_tsp/nets/critic_network.py
- structure_aware_Transformer_based_end2end_tsp/nets/graph_encoder.py
- structure_aware_Transformer_based_end2end_tsp/nets/structure_aware_attention_model.py
- structure_aware_Transformer_based_end2end_tsp/nets/__pycache__/
- structure_aware_Transformer_based_end2end_tsp/nets/__pycache__/attention_model.cpython-311.pyc
- structure_aware_Transformer_based_end2end_tsp/nets/__pycache__/attention_model.cpython-38.pyc
- structure_aware_Transformer_based_end2end_tsp/nets/__pycache__/attention_model.cpython-39.pyc
- structure_aware_Transformer_based_end2end_tsp/nets/__pycache__/critic_network.cpython-311.pyc
- structure_aware_Transformer_based_end2end_tsp/nets/__pycache__/critic_network.cpython-38.pyc
- structure_aware_Transformer_based_end2end_tsp/nets/__pycache__/graph_encoder.cpython-311.pyc
- structure_aware_Transformer_based_end2end_tsp/nets/__pycache__/graph_encoder.cpython-38.pyc
- structure_aware_Transformer_based_end2end_tsp/nets/__pycache__/graph_encoder.cpython-39.pyc
- structure_aware_Transformer_based_end2end_tsp/nets/__pycache__/pointer_network.cpython-311.pyc
- structure_aware_Transformer_based_end2end_tsp/nets/__pycache__/pointer_network.cpython-38.pyc
- structure_aware_Transformer_based_end2end_tsp/nets/__pycache__/pointer_network.cpython-39.pyc
- structure_aware_Transformer_based_end2end_tsp/nets/__pycache__/structure_aware_attention_model.cpython-38.pyc
- structure_aware_Transformer_based_end2end_tsp/nets/__pycache__/__init__.cpython-311.pyc
- structure_aware_Transformer_based_end2end_tsp/nets/__pycache__/__init__.cpython-39.pyc
- structure_aware_Transformer_based_end2end_tsp/outputs/
- structure_aware_Transformer_based_end2end_tsp/pretrained/
- structure_aware_Transformer_based_end2end_tsp/pretrained/tsp_100/
- structure_aware_Transformer_based_end2end_tsp/pretrained/tsp_100/args.json
- structure_aware_Transformer_based_end2end_tsp/pretrained/tsp_100/final-model.pt
- structure_aware_Transformer_based_end2end_tsp/pretrained/tsp_20/
- structure_aware_Transformer_based_end2end_tsp/pretrained/tsp_20/args.json
- structure_aware_Transformer_based_end2end_tsp/pretrained/tsp_20/final-model.pt
- structure_aware_Transformer_based_end2end_tsp/pretrained/tsp_50/
- structure_aware_Transformer_based_end2end_tsp/pretrained/tsp_50/args.json
- structure_aware_Transformer_based_end2end_tsp/pretrained/tsp_50/final-model.pt
- structure_aware_Transformer_based_end2end_tsp/problems/
- structure_aware_Transformer_based_end2end_tsp/problems/tsp/
- structure_aware_Transformer_based_end2end_tsp/problems/tsp/.gitignore
- structure_aware_Transformer_based_end2end_tsp/problems/tsp/install_concorde.sh
- structure_aware_Transformer_based_end2end_tsp/problems/tsp/problem_tsp.py
- structure_aware_Transformer_based_end2end_tsp/problems/tsp/state_tsp.py
- structure_aware_Transformer_based_end2end_tsp/problems/tsp/__init__.py
- structure_aware_Transformer_based_end2end_tsp/problems/tsp/__pycache__/
- structure_aware_Transformer_based_end2end_tsp/problems/tsp/__pycache__/problem_tsp.cpython-311.pyc
- structure_aware_Transformer_based_end2end_tsp/problems/tsp/__pycache__/problem_tsp.cpython-38.pyc
- structure_aware_Transformer_based_end2end_tsp/problems/tsp/__pycache__/problem_tsp.cpython-39.pyc
- structure_aware_Transformer_based_end2end_tsp/problems/tsp/__pycache__/state_tsp.cpython-311.pyc
- structure_aware_Transformer_based_end2end_tsp/problems/tsp/__pycache__/state_tsp.cpython-38.pyc
- structure_aware_Transformer_based_end2end_tsp/problems/tsp/__pycache__/state_tsp.cpython-39.pyc
- structure_aware_Transformer_based_end2end_tsp/problems/tsp/__pycache__/__init__.cpython-311.pyc
- structure_aware_Transformer_based_end2end_tsp/problems/tsp/__pycache__/__init__.cpython-38.pyc
- structure_aware_Transformer_based_end2end_tsp/problems/tsp/__pycache__/__init__.cpython-39.pyc
- structure_aware_Transformer_based_end2end_tsp/problems/__init__.py
- structure_aware_Transformer_based_end2end_tsp/problems/__pycache__/
- structure_aware_Transformer_based_end2end_tsp/problems/__pycache__/__init__.cpython-311.pyc
- structure_aware_Transformer_based_end2end_tsp/problems/__pycache__/__init__.cpython-38.pyc
- structure_aware_Transformer_based_end2end_tsp/problems/__pycache__/__init__.cpython-39.pyc
- structure_aware_Transformer_based_end2end_tsp/README.md
- structure_aware_Transformer_based_end2end_tsp/reinforce_baselines.py
- structure_aware_Transformer_based_end2end_tsp/results/
- structure_aware_Transformer_based_end2end_tsp/test.py
- structure_aware_Transformer_based_end2end_tsp/train.py
- structure_aware_Transformer_based_end2end_tsp/train_impl.py
- structure_aware_Transformer_based_end2end_tsp/utils/
- structure_aware_Transformer_based_end2end_tsp/utils/beam_search.py
- structure_aware_Transformer_based_end2end_tsp/utils/boolmask.py
- structure_aware_Transformer_based_end2end_tsp/utils/closeness_centrality.py
- structure_aware_Transformer_based_end2end_tsp/utils/data_utils.py
- structure_aware_Transformer_based_end2end_tsp/utils/degree_spatialPos_encoding.py
- structure_aware_Transformer_based_end2end_tsp/utils/functions.py
- structure_aware_Transformer_based_end2end_tsp/utils/lexsort.py
- structure_aware_Transformer_based_end2end_tsp/utils/log_utils.py
- structure_aware_Transformer_based_end2end_tsp/utils/monkey_patch.py
- structure_aware_Transformer_based_end2end_tsp/utils/tensor_functions.py
- structure_aware_Transformer_based_end2end_tsp/utils/__init__.py
- structure_aware_Transformer_based_end2end_tsp/utils/__pycache__/
- structure_aware_Transformer_based_end2end_tsp/utils/__pycache__/beam_search.cpython-311.pyc
- structure_aware_Transformer_based_end2end_tsp/utils/__pycache__/beam_search.cpython-38.pyc
- structure_aware_Transformer_based_end2end_tsp/utils/__pycache__/beam_search.cpython-39.pyc
- structure_aware_Transformer_based_end2end_tsp/utils/__pycache__/boolmask.cpython-311.pyc
- structure_aware_Transformer_based_end2end_tsp/utils/__pycache__/boolmask.cpython-38.pyc
- structure_aware_Transformer_based_end2end_tsp/utils/__pycache__/boolmask.cpython-39.pyc
- structure_aware_Transformer_based_end2end_tsp/utils/__pycache__/closeness_centrality.cpython-38.pyc
- structure_aware_Transformer_based_end2end_tsp/utils/__pycache__/data_utils.cpython-38.pyc
- structure_aware_Transformer_based_end2end_tsp/utils/__pycache__/data_utils.cpython-39.pyc
- structure_aware_Transformer_based_end2end_tsp/utils/__pycache__/degree_spatialPos_encoding.cpython-38.pyc
- structure_aware_Transformer_based_end2end_tsp/utils/__pycache__/functions.cpython-311.pyc
- structure_aware_Transformer_based_end2end_tsp/utils/__pycache__/functions.cpython-38.pyc
- structure_aware_Transformer_based_end2end_tsp/utils/__pycache__/functions.cpython-39.pyc
- structure_aware_Transformer_based_end2end_tsp/utils/__pycache__/lexsort.cpython-311.pyc
- structure_aware_Transformer_based_end2end_tsp/utils/__pycache__/lexsort.cpython-38.pyc
- structure_aware_Transformer_based_end2end_tsp/utils/__pycache__/lexsort.cpython-39.pyc
- structure_aware_Transformer_based_end2end_tsp/utils/__pycache__/log_utils.cpython-311.pyc
- structure_aware_Transformer_based_end2end_tsp/utils/__pycache__/log_utils.cpython-38.pyc
- structure_aware_Transformer_based_end2end_tsp/utils/__pycache__/tensor_functions.cpython-311.pyc
- structure_aware_Transformer_based_end2end_tsp/utils/__pycache__/tensor_functions.cpython-38.pyc
- structure_aware_Transformer_based_end2end_tsp/utils/__pycache__/tensor_functions.cpython-39.pyc
- structure_aware_Transformer_based_end2end_tsp/utils/__pycache__/zz_closeness_centrality.cpython-38.pyc
- structure_aware_Transformer_based_end2end_tsp/utils/__pycache__/zz_degree_spatialPos_encoding.cpython-311.pyc
- structure_aware_Transformer_based_end2end_tsp/utils/__pycache__/zz_degree_spatialPos_encoding.cpython-38.pyc
- structure_aware_Transformer_based_end2end_tsp/utils/__pycache__/zz_degree_spatialPos_encoding.cpython-39.pyc
- structure_aware_Transformer_based_end2end_tsp/utils/__pycache__/__init__.cpython-311.pyc
- structure_aware_Transformer_based_end2end_tsp/utils/__pycache__/__init__.cpython-38.pyc
- structure_aware_Transformer_based_end2end_tsp/utils/__pycache__/__init__.cpython-39.pyc
- structure_aware_Transformer_based_end2end_tsp/__pycache__/
- structure_aware_Transformer_based_end2end_tsp/__pycache__/options.cpython-311.pyc
- structure_aware_Transformer_based_end2end_tsp/__pycache__/options.cpython-38.pyc
- structure_aware_Transformer_based_end2end_tsp/__pycache__/reinforce_baselines.cpython-311.pyc
- structure_aware_Transformer_based_end2end_tsp/__pycache__/reinforce_baselines.cpython-38.pyc
- structure_aware_Transformer_based_end2end_tsp/__pycache__/train.cpython-311.pyc
- structure_aware_Transformer_based_end2end_tsp/__pycache__/train.cpython-38.pyc
- structure_aware_Transformer_based_end2end_tsp/__pycache__/train_impl.cpython-38.pyc
