# Supplementary material for: A transformer-based structure-aware model for tackling the traveling salesman problem
Source: PLoS One. 2025 Apr 7;20(4):e0319711. doi: 10.1371/journal.pone.0319711 (PMC11975067; doi:10.1371/journal.pone.0319711)
Supplement: Data — (ZIP) [file pone.0319711.s001.zip › structure_aware_Transformer_based_end2end_tsp/environment.yml]

# run: conda env create --file environment.yml
name: attention_tsp
channels:
- pytorch
dependencies:
- python>=3.8
- anaconda
- tqdm
- pytorch
- torchvision
- cuda91
- pip
- pip:
  - tensorboard_logger
