# Supplementary material for: A transformer-based structure-aware model for tackling the traveling salesman problem
Source: PLoS One. 2025 Apr 7;20(4):e0319711. doi: 10.1371/journal.pone.0319711 (PMC11975067; doi:10.1371/journal.pone.0319711)
Supplement: Data — (ZIP) [file pone.0319711.s001.zip › structure_aware_Transformer_based_end2end_tsp/nets/critic_network.py]

from torch import nn
from nets.graph_encoder import GraphAttentionEncoder


class CriticNetwork(nn.Module):

    def __init__(
        self,
        input_dim,
        embedding_dim,
        hidden_dim,
        n_layers,
        encoder_normalization
    ):
        super(CriticNetwork, self).__init__()

        self.hidden_dim = hidden_dim

        self.encoder = GraphAttentionEncoder(
            node_dim=input_dim,
            n_heads=8,
            embed_dim=embedding_dim,
            n_layers=n_layers,
            normalization=encoder_normalization
        )

        self.value_head = nn.Sequential(
            nn.Linear(embedding_dim, hidden_dim),
            nn.ReLU(),
            nn.Linear(hidden_dim, 1)
        )

    def forward(self, inputs):
        _, graph_embeddings = self.encoder(inputs)
        return self.value_head(graph_embeddings)
