# Supplementary material for: A transformer-based structure-aware model for tackling the traveling salesman problem
Source: PLoS One. 2025 Apr 7;20(4):e0319711. doi: 10.1371/journal.pone.0319711 (PMC11975067; doi:10.1371/journal.pone.0319711)
Supplement: Data — (ZIP) [file pone.0319711.s001.zip › structure_aware_Transformer_based_end2end_tsp/nets/graph_encoder.py]

import math
import torch
import numpy as np
from torch import nn


class SkipConnection(nn.Module):

    def __init__(self, module):
        super(SkipConnection, self).__init__()
        self.module = module

    def forward(self, input):
        return input + self.module(input)


class MultiHeadAttention(nn.Module):
    def __init__(
            self,
            n_heads,
            input_dim,
            embed_dim,
            val_dim=None,
            key_dim=None
    ):
        super(MultiHeadAttention, self).__init__()

        if val_dim is None:
            val_dim = embed_dim // n_heads
        if key_dim is None:
            key_dim = val_dim

        self.n_heads = n_heads
        self.input_dim = input_dim
        self.embed_dim = embed_dim
        self.val_dim = val_dim
        self.key_dim = key_dim

        self.norm_factor = 1 / math.sqrt(key_dim)  

        self.W_query = nn.Parameter(torch.Tensor(n_heads, input_dim, key_dim))
        self.W_key = nn.Parameter(torch.Tensor(n_heads, input_dim, key_dim))
        self.W_val = nn.Parameter(torch.Tensor(n_heads, input_dim, val_dim))

        self.W_out = nn.Parameter(torch.Tensor(n_heads, val_dim, embed_dim))

        self.init_parameters()

    def init_parameters(self):

        for param in self.parameters():
            stdv = 1. / math.sqrt(param.size(-1))
            param.data.uniform_(-stdv, stdv)

    def forward(self, q, h=None, attn_bias=None,mask=None):
        # compute self-attention
        if h is None:
            h = q  

        # h should be (batch_size, graph_size, input_dim)
        batch_size, graph_size, input_dim = h.size()
        n_query = q.size(1)
        assert q.size(0) == batch_size
        assert q.size(2) == input_dim
        assert input_dim == self.input_dim, "Wrong embedding dimension of input"

        hflat = h.contiguous().view(-1, input_dim)
        qflat = q.contiguous().view(-1, input_dim)

        # last dimension can be different for keys and values
        shp = (self.n_heads, batch_size, graph_size, -1)
        shp_q = (self.n_heads, batch_size, n_query, -1)

        # Calculate queries, (n_heads, n_query, graph_size, key/val_size)
        Q = torch.matmul(qflat, self.W_query).view(shp_q)
        # Calculate keys and values (n_heads, batch_size, graph_size, key/val_size)
        K = torch.matmul(hflat, self.W_key).view(shp)
        V = torch.matmul(hflat, self.W_val).view(shp)

        # Calculate compatibility (n_heads, batch_size, n_query, graph_size)
        compatibility = self.norm_factor * torch.matmul(Q, K.transpose(2, 3))

        ## zz: graph spatial pos encoding, add attn_bias here
        if attn_bias is not None:
            compatibility=compatibility+attn_bias

        # Optionally apply mask to prevent attention
        if mask is not None:
            mask = mask.view(1, batch_size, n_query, graph_size).expand_as(compatibility)
            compatibility[mask] = -np.inf

        attn = torch.softmax(compatibility, dim=-1)

        # If there are nodes with no neighbours then softmax returns nan so we fix them to 0
        if mask is not None:
            attnc = attn.clone()
            attnc[mask] = 0
            attn = attnc

        heads = torch.matmul(attn, V)

        out = torch.mm(
            heads.permute(1, 2, 0, 3).contiguous().view(-1, self.n_heads * self.val_dim),
            self.W_out.view(-1, self.embed_dim)
        ).view(batch_size, n_query, self.embed_dim)

        return out


class Normalization(nn.Module):

    def __init__(self, embed_dim, normalization='batch'):
        super(Normalization, self).__init__()

        normalizer_class = {
            'batch': nn.BatchNorm1d,
            'instance': nn.InstanceNorm1d
        }.get(normalization, None)

        self.normalizer = normalizer_class(embed_dim, affine=True)

        # Normalization by default initializes affine parameters with bias 0 and weight unif(0,1) which is too large!
        # self.init_parameters()

    def init_parameters(self):

        for name, param in self.named_parameters():
            stdv = 1. / math.sqrt(param.size(-1))
            param.data.uniform_(-stdv, stdv)

    def forward(self, input):

        if isinstance(self.normalizer, nn.BatchNorm1d):
            return self.normalizer(input.view(-1, input.size(-1))).view(*input.size())
        elif isinstance(self.normalizer, nn.InstanceNorm1d):
            return self.normalizer(input.permute(0, 2, 1)).permute(0, 2, 1)
        else:
            assert self.normalizer is None, "Unknown normalizer type"
            return input

## zz: multiheadAttention+residual+batchnorm+feedforward+residual+batchnorm
class MultiHeadAttentionLayer(nn.Module):
    def __init__(
            self,
            n_heads,
            embed_dim,
            feed_forward_hidden=512,
            normalization='batch',
    ):
        super(MultiHeadAttentionLayer, self).__init__()
        self.n_heads = n_heads
        self.embed_dim = embed_dim
        self.feed_forward_hidden = feed_forward_hidden
        self.normalization = normalization

        self.multi_head_attention = MultiHeadAttention(
            n_heads,
            input_dim=embed_dim,
            embed_dim=embed_dim
        )
       
        self.normalization_mha = Normalization(embed_dim, normalization)
        self.skip_connection_ffc = SkipConnection(
            nn.Sequential(
                nn.Linear(embed_dim, feed_forward_hidden),
                nn.ReLU(),
                nn.Linear(feed_forward_hidden, embed_dim)
            ) if feed_forward_hidden > 0 else nn.Linear(embed_dim, embed_dim)
        )
        self.normalization_ffc = Normalization(embed_dim, normalization)
    
    def forward(self,input,attn_bias):
        residual=input
        input=self.multi_head_attention(input,attn_bias=attn_bias)
        input=input+residual
        input=self.normalization_mha(input)

        input=self.skip_connection_ffc(input)
        input=self.normalization_ffc(input)
        return input


## zz: The MultiHeadAttention Layer referenced from Kool's source code
## zz: add attn_bias
class MultiHeadAttentionLayer_original(nn.Sequential):

    def __init__(
            self,
            n_heads,
            embed_dim,
            feed_forward_hidden=512,
            normalization='batch',
    ):
        super(MultiHeadAttentionLayer_original, self).__init__(
            SkipConnection(
                MultiHeadAttention(
                    n_heads,
                    input_dim=embed_dim,
                    embed_dim=embed_dim
                )
            ),
            Normalization(embed_dim, normalization),
            SkipConnection(
                nn.Sequential(
                    nn.Linear(embed_dim, feed_forward_hidden),
                    nn.ReLU(),
                    nn.Linear(feed_forward_hidden, embed_dim)
                ) if feed_forward_hidden > 0 else nn.Linear(embed_dim, embed_dim)
            ),
            Normalization(embed_dim, normalization)
        )


class GraphAttentionEncoder(nn.Module):
    def __init__(
            self,
            n_heads,
            embed_dim,
            n_layers,
            node_dim=None,
            normalization='batch',
            feed_forward_hidden=512
    ):
        super(GraphAttentionEncoder, self).__init__()

        # To map input to embedding space
        self.init_embed = nn.Linear(node_dim, embed_dim) if node_dim is not None else None

        self.layers=nn.ModuleList([])
        self.layers.extend(
            [
               MultiHeadAttentionLayer(n_heads, embed_dim, feed_forward_hidden, normalization)
               for _ in range(n_layers)
            ]
        )


    def forward(self, x, attn_bias=None, mask=None):

        assert mask is None, "TODO mask not yet supported!"

        # Batch multiply to get initial embeddings of nodes
        h = self.init_embed(x.view(-1, x.size(-1))).view(*x.size()[:2], -1) if self.init_embed is not None else x
        
        for layer in self.layers:
            h=layer(h,attn_bias=attn_bias)

        return (
            h,  # (batch_size, graph_size, embed_dim)
            h.mean(dim=1),  # average to get embedding of graph, (batch_size, embed_dim)
        )
