# Supplementary material for: A transformer-based structure-aware model for tackling the traveling salesman problem
Source: PLoS One. 2025 Apr 7;20(4):e0319711. doi: 10.1371/journal.pone.0319711 (PMC11975067; doi:10.1371/journal.pone.0319711)
Supplement: Data — (ZIP) [file pone.0319711.s001.zip › structure_aware_Transformer_based_end2end_tsp/nets/structure_aware_attention_model.py]

import math
import torch

from torch import nn
from typing import NamedTuple
from torch.nn import DataParallel
from utils.functions import sample_many
from utils.beam_search import CachedLookup
from torch.utils.checkpoint import checkpoint
from nets.graph_encoder import GraphAttentionEncoder
from utils.tensor_functions import compute_in_batches
from utils.closeness_centrality import calculate_closeness_centrality_tsp 
from utils.degree_spatialPos_encoding import cal_euclidean_distance_matrix


def set_decode_type(model, decode_type):
    if isinstance(model, DataParallel):
        model = model.module
    model.set_decode_type(decode_type)


class AttentionModelFixed(NamedTuple):
    
    node_embeddings: torch.Tensor
    context_node_projected: torch.Tensor
    glimpse_key: torch.Tensor
    glimpse_val: torch.Tensor
    logit_key: torch.Tensor

    def __getitem__(self, key):
        assert torch.is_tensor(key) or isinstance(key, slice)
        return AttentionModelFixed(
            node_embeddings=self.node_embeddings[key],
            context_node_projected=self.context_node_projected[key],
            glimpse_key=self.glimpse_key[:, key],  
            glimpse_val=self.glimpse_val[:, key],  
            logit_key=self.logit_key[key]
        )


class SAAttentionModel(nn.Module):

    def __init__(self,
                 graph_size,
                 embedding_dim,
                 hidden_dim,
                 problem,
                 n_encode_layers=2,
                 tanh_clipping=10.,
                 mask_inner=True,
                 mask_logits=True,
                 normalization='batch',
                 n_heads=8,
                 checkpoint_encoder=False,
                 shrink_size=None):
        super(SAAttentionModel, self).__init__()

        self.graph_size = graph_size
        self.embedding_dim = embedding_dim
        self.hidden_dim = hidden_dim
        self.n_encode_layers = n_encode_layers
        self.decode_type = None
        self.temp = 1.0

        self.tanh_clipping = tanh_clipping

        self.mask_inner = mask_inner
        self.mask_logits = mask_logits

        self.problem = problem
        self.n_heads = n_heads
        self.checkpoint_encoder = checkpoint_encoder
        self.shrink_size = shrink_size

        
        assert problem.NAME == "tsp", "Unsupported problem: {}".format(problem.NAME)
        # Embedding of first and last node
        step_context_dim = 2 * embedding_dim  
        
        node_dim = 2  # x, y
        ## ++++++++++++++++++++++++
        ## node_dim=self.graph_size
        ## ++++++++++++++++++++++++


        self.W_placeholder = nn.Parameter(torch.Tensor(2 * embedding_dim))
        self.W_placeholder.data.uniform_(-1, 1)  # Placeholder 

        assert embedding_dim % 2 ==0,"embedding_dim should be even,could be devided by 2"

        self.degree_embed=nn.Linear(1,int(embedding_dim/2))
        self.init_embed = nn.Linear(node_dim, int(embedding_dim/2))
        self.attn_bias_embed=nn.Linear(1,n_heads)
        self.embedder = GraphAttentionEncoder(
            n_heads=n_heads,
            embed_dim=embedding_dim,
            n_layers=self.n_encode_layers,
            normalization=normalization
        )

        # For each node we compute (glimpse key, glimpse value, logit key) 
        self.project_node_embeddings = nn.Linear(embedding_dim, 3 * embedding_dim, bias=False)
        self.project_fixed_context = nn.Linear(embedding_dim, embedding_dim, bias=False)
        
        ## zz: Add a linear layer to perform a linear transformation on the mean of the visited nodes
        self.project_visited_mean=nn.Linear(embedding_dim, embedding_dim, bias=False)
        
        self.project_step_context = nn.Linear(step_context_dim, embedding_dim, bias=False)
        assert embedding_dim % n_heads == 0
        # Note n_heads * val_dim == embedding_dim so input to project_out is embedding_dim
        self.project_out = nn.Linear(embedding_dim, embedding_dim, bias=False)

    def is_greedy_decode(self,isGreedy=False):
        if isGreedy:
            self.decode_type="greedy"
        else:
            self.decode_type="sampling"
            
    def set_decode_type(self, decode_type, temp=None):
        self.decode_type = decode_type
        # Do not change temperature if not provided
        if temp is not None:  
            self.temp = temp

    def forward(self, input, return_pi=False):
        ## Recalculate the attn_bias for each input
        self.attn_bias=None
        dist_matrix=cal_euclidean_distance_matrix(input)
        dist_matrix=torch.unsqueeze(dist_matrix,-1)
    
        attn_bias=self.attn_bias_embed(dist_matrix).permute(3, 0, 1, 2)
           
        self.attn_bias=attn_bias       

        if self.checkpoint_encoder and self.training:  # Only checkpoint if we need gradients
            embeddings, _ = checkpoint(self.embedder, self._init_embed(input), self.attn_bias)
        else:
            embeddings, _ = self.embedder(self._init_embed(input),self.attn_bias)

        _log_p, pi = self._inner(input, embeddings)

        cost, mask = self.problem.get_costs(input, pi)
        # Log likelyhood is calculated within the model since returning it per action does not work well with
        # DataParallel since sequences can be of different lengths
        ll = self._calc_log_likelihood(_log_p, pi, mask)
        if return_pi:
            return cost, ll, pi

        return cost, ll

    def beam_search(self, *args, **kwargs):
        return self.problem.beam_search(*args, **kwargs, model=self)

    def precompute_fixed(self, input):
        
        dist_matrix=cal_euclidean_distance_matrix(input)
        dist_matrix=torch.unsqueeze(dist_matrix,-1)
        attn_bias=self.attn_bias_embed(dist_matrix).permute(3, 0, 1, 2)

        embeddings, _ = self.embedder(self._init_embed(input),attn_bias)
        # Use a CachedLookup such that if we repeatedly index this object with the same index we only need to do
        # the lookup once... this is the case if all elements in the batch have maximum batch size
        return CachedLookup(self._precompute(embeddings))

    def propose_expansions(self, beam, fixed, expand_size=None, normalize=False, max_calc_batch_size=4096):
        log_p_topk, ind_topk = compute_in_batches(
            lambda b: self._get_log_p_topk(fixed[b.ids], b.state, k=expand_size, normalize=normalize),
            max_calc_batch_size, beam, n=beam.size()
        )

        assert log_p_topk.size(1) == 1, "Can only have single step"
        # This will broadcast, calculate log_p (score) of expansions
        score_expand = beam.score[:, None] + log_p_topk[:, 0, :]

        # We flatten the action as we need to filter and this cannot be done in 2d
        flat_action = ind_topk.view(-1)
        flat_score = score_expand.view(-1)
        flat_feas = flat_score > -1e10  # != -math.inf triggers

        # Parent is row idx of ind_topk, can be found by enumerating elements and dividing by number of columns
        flat_parent = torch.arange(flat_action.size(-1), out=flat_action.new()) // ind_topk.size(-1)

        # Filter infeasible
        feas_ind_2d = torch.nonzero(flat_feas)

        if len(feas_ind_2d) == 0:
            # Too bad, no feasible expansions at present
            return None, None, None

        feas_ind = feas_ind_2d[:, 0]

        return flat_parent[feas_ind], flat_action[feas_ind], flat_score[feas_ind]

    def _calc_log_likelihood(self, _log_p, a, mask):

        # Get log_p corresponding to selected actions
        log_p = _log_p.gather(2, a.unsqueeze(-1)).squeeze(-1)

        # Optional: mask out actions irrelevant to objective so they do not get reinforced
        if mask is not None:
            log_p[mask] = 0

        assert (log_p > -1000).data.all(), "Logprobs should not be -inf, check sampling procedure!"

        # Calculate log_likelihood
        return log_p.sum(1)

    def _init_embed(self, input):

        # TSP
        ## Switch to using closeness centrality to represent degree
        node_degree=calculate_closeness_centrality_tsp(input)
        node_degree_embed=self.degree_embed(node_degree.unsqueeze(-1))

        node_cordinate_embed=self.init_embed(input)
        return torch.cat((node_cordinate_embed,node_degree_embed),dim=-1)
        
    

    def _inner(self, input, embeddings):

        outputs = []
        sequences = []

        state = self.problem.make_state(input)

        # Compute keys, values for the glimpse and keys for the logits once as they can be reused in every step
        fixed = self._precompute(embeddings)

        batch_size = state.ids.size(0)

        # Perform decoding steps
        i = 0
        while not (self.shrink_size is None and state.all_finished()):

            if self.shrink_size is not None:
                unfinished = torch.nonzero(state.get_finished() == 0)
                if len(unfinished) == 0:
                    break
                unfinished = unfinished[:, 0]
                # Check if we can shrink by at least shrink_size and if this leaves at least 16
                # (otherwise batch norm will not work well and it is inefficient anyway)
                if 16 <= len(unfinished) <= state.ids.size(0) - self.shrink_size:
                    # Filter states
                    state = state[unfinished]
                    fixed = fixed[unfinished]

            log_p, mask = self._get_log_p(fixed, state)

            # Select the indices of the next nodes in the sequences, result (batch_size) long
            selected = self._select_node(log_p.exp()[:, 0, :], mask[:, 0, :])  # Squeeze out steps dimension

            state = state.update(selected)

            # Now make log_p, selected desired output size by 'unshrinking'
            if self.shrink_size is not None and state.ids.size(0) < batch_size:
                log_p_, selected_ = log_p, selected
                log_p = log_p_.new_zeros(batch_size, *log_p_.size()[1:])
                selected = selected_.new_zeros(batch_size)

                log_p[state.ids[:, 0]] = log_p_
                selected[state.ids[:, 0]] = selected_

            # Collect output of step
            outputs.append(log_p[:, 0, :])
            sequences.append(selected)

            i += 1

        # Collected lists, return Tensor
        return torch.stack(outputs, 1), torch.stack(sequences, 1)

    def sample_many(self, input, batch_rep=1, iter_rep=1):
        
        dist_matrix=cal_euclidean_distance_matrix(input)
        dist_matrix=torch.unsqueeze(dist_matrix,-1)
        attn_bias=self.attn_bias_embed(dist_matrix).permute(3, 0, 1, 2)


        return sample_many(
            lambda input: self._inner(*input),  # Need to unpack tuple into arguments
            lambda input, pi: self.problem.get_costs(input[0], pi),  # Don't need embeddings as input to get_costs
            (input, self.embedder(self._init_embed(input),attn_bias)[0]),  # Pack input with embeddings (additional input)
            batch_rep, iter_rep
        )

    def _select_node(self, probs, mask):

        assert (probs == probs).all(), "Probs should not contain any nans"

        if self.decode_type == "greedy":
            _, selected = probs.max(1)
            assert not mask.gather(1, selected.unsqueeze(
                -1)).data.any(), "Decode greedy: infeasible action has maximum probability"

        elif self.decode_type == "sampling":
            selected = probs.multinomial(1).squeeze(1)

            # Check if sampling went OK, can go wrong due to bug on GPU
            # See https://discuss.pytorch.org/t/bad-behavior-of-multinomial-function/10232
            while mask.gather(1, selected.unsqueeze(-1)).data.any():
                print('Sampled bad values, resampling!')
                selected = probs.multinomial(1).squeeze(1)

        else:
            assert False, "Unknown decode type"
        return selected

    def _precompute(self, embeddings, num_steps=1):

        # The fixed context projection of the graph embedding is calculated only once for efficiency
        graph_embed = embeddings.mean(1)
        # fixed context = (batch_size, 1, embed_dim) to make broadcastable with parallel timesteps
        fixed_context = self.project_fixed_context(graph_embed)[:, None, :]

        # The projection of the node embeddings for the attention is calculated once up front
        glimpse_key_fixed, glimpse_val_fixed, logit_key_fixed = \
            self.project_node_embeddings(embeddings[:, None, :, :]).chunk(3, dim=-1)

        # No need to rearrange key for logit as there is a single head
        fixed_attention_node_data = (
            self._make_heads(glimpse_key_fixed, num_steps),
            self._make_heads(glimpse_val_fixed, num_steps),
            logit_key_fixed.contiguous()
        )
        return AttentionModelFixed(embeddings, fixed_context, *fixed_attention_node_data)

    def _get_log_p_topk(self, fixed, state, k=None, normalize=True):
        log_p, _ = self._get_log_p(fixed, state, normalize=normalize)

        # Return topk
        if k is not None and k < log_p.size(-1):
            return log_p.topk(k, -1)

        # Return all, note different from torch.topk this does not give error if less than k elements along dim
        return (
            log_p,
            torch.arange(log_p.size(-1), device=log_p.device, dtype=torch.int64).repeat(log_p.size(0), 1)[:, None, :]
        )
    
    def _get_visited_mean(self,state,node_embeddings):
        # For the first decoding step, when solving for the first node, use the global node average
        # For subsequent decoding steps, use the average of the visited nodes.
        bsz, graph_size, embed_dim = node_embeddings.size()

        tmp_visited=torch.squeeze(state.visited, dim=1)

        tmp_visited=tmp_visited.bool()

        visited_nodes=node_embeddings[tmp_visited]
        visited_nodes=visited_nodes.reshape(bsz,-1,embed_dim)
        visited_mean=torch.mean(visited_nodes,dim=1)

        return visited_mean

    def _get_log_p(self, fixed, state, normalize=True):

        
        if state.i.item()==0:
            query = fixed.context_node_projected + \
                self.project_step_context(self._get_parallel_step_context(fixed.node_embeddings, state))
        else:
            visited_mean=self._get_visited_mean(state,fixed.node_embeddings)
            visited_mean_context=self.project_visited_mean(visited_mean)[:, None, :]
            query=visited_mean_context+self.project_step_context(self._get_parallel_step_context(fixed.node_embeddings, state))

        # Compute keys and values for the nodes
        glimpse_K, glimpse_V, logit_K = self._get_attention_node_data(fixed, state)

        # Compute the mask
        mask = state.get_mask()

        # Compute logits (unnormalized log_p)
        log_p, glimpse = self._one_to_many_logits(query, glimpse_K, glimpse_V, logit_K, mask)

        if normalize:
            log_p = torch.log_softmax(log_p / self.temp, dim=-1)

        assert not torch.isnan(log_p).any()

        return log_p, mask

    def _get_parallel_step_context(self, embeddings, state, from_depot=False):
        

        current_node = state.get_current_node()
        batch_size, num_steps = current_node.size()

                
        if num_steps == 1:  # We need to special case if we have only 1 step, may be the first or not
            if state.i.item() == 0:
                # First and only step, ignore prev_a (this is a placeholder)
                return self.W_placeholder[None, None, :].expand(batch_size, 1, self.W_placeholder.size(-1))
            else:
                return embeddings.gather(
                    1,
                    torch.cat((state.first_a, current_node), 1)[:, :, None].expand(batch_size, 2, embeddings.size(-1))
                ).view(batch_size, 1, -1)
        # More than one step, assume always starting with first
        embeddings_per_step = embeddings.gather(
            1,
            current_node[:, 1:, None].expand(batch_size, num_steps - 1, embeddings.size(-1))
        )
        return torch.cat((
            # First step placeholder, cat in dim 1 (time steps)
            self.W_placeholder[None, None, :].expand(batch_size, 1, self.W_placeholder.size(-1)),
            # Second step, concatenate embedding of first with embedding of current/previous (in dim 2, context dim)
            torch.cat((
                embeddings_per_step[:, 0:1, :].expand(batch_size, num_steps - 1, embeddings.size(-1)),
                embeddings_per_step
            ), 2)
        ), 1)

    def _one_to_many_logits(self, query, glimpse_K, glimpse_V, logit_K, mask):

        batch_size, num_steps, embed_dim = query.size()
        key_size = val_size = embed_dim // self.n_heads

        # Compute the glimpse, rearrange dimensions so the dimensions are (n_heads, batch_size, num_steps, 1, key_size)
        glimpse_Q = query.view(batch_size, num_steps, self.n_heads, 1, key_size).permute(2, 0, 1, 3, 4)

        # Batch matrix multiplication to compute compatibilities (n_heads, batch_size, num_steps, graph_size)
        compatibility = torch.matmul(glimpse_Q, glimpse_K.transpose(-2, -1)) / math.sqrt(glimpse_Q.size(-1))
        if self.mask_inner:
            assert self.mask_logits, "Cannot mask inner without masking logits"
            compatibility[mask[None, :, :, None, :].expand_as(compatibility)] = -math.inf

        # Batch matrix multiplication to compute heads (n_heads, batch_size, num_steps, val_size)
        heads = torch.matmul(torch.softmax(compatibility, dim=-1), glimpse_V)

        # Project to get glimpse/updated context node embedding (batch_size, num_steps, embedding_dim)
        glimpse = self.project_out(
            heads.permute(1, 2, 3, 0, 4).contiguous().view(-1, num_steps, 1, self.n_heads * val_size))

        # Now projecting the glimpse is not needed since this can be absorbed into project_out
        final_Q = glimpse
        # Batch matrix multiplication to compute logits (batch_size, num_steps, graph_size)
        logits = torch.matmul(final_Q, logit_K.transpose(-2, -1)).squeeze(-2) / math.sqrt(final_Q.size(-1))

        # From the logits compute the probabilities by clipping, masking and softmax
        if self.tanh_clipping > 0:
            logits = torch.tanh(logits) * self.tanh_clipping
        if self.mask_logits:
            logits[mask] = -math.inf

        return logits, glimpse.squeeze(-2)

    def _get_attention_node_data(self, fixed, state):
        return fixed.glimpse_key, fixed.glimpse_val, fixed.logit_key

    def _make_heads(self, v, num_steps=None):
        assert num_steps is None or v.size(1) == 1 or v.size(1) == num_steps

        return (
            v.contiguous().view(v.size(0), v.size(1), v.size(2), self.n_heads, -1)
            .expand(v.size(0), v.size(1) if num_steps is None else num_steps, v.size(2), self.n_heads, -1)
            .permute(3, 0, 1, 2, 4)  # (n_heads, batch_size, num_steps, graph_size, head_dim)
        )
