# Supplementary material for: A transformer-based structure-aware model for tackling the traveling salesman problem
Source: PLoS One. 2025 Apr 7;20(4):e0319711. doi: 10.1371/journal.pone.0319711 (PMC11975067; doi:10.1371/journal.pone.0319711)
Supplement: Data — (ZIP) [file pone.0319711.s001.zip › structure_aware_Transformer_based_end2end_tsp/pretrained/tsp_100/args.json]

{
 "problem": "tsp",
 "tsp_size": 100,
 "batch_size": 512,
 "epoch_size": 1280000,
 "val_size": 10000,
 "val_size_increment": 0.2,
 "val_size_max": 400000,
 "val_size_increase_startAt": 100,
 "val_dataset": "data/tsp/tsp100_validation_seed4321.pkl",
 "model": "attention",
 "embedding_dim": 256,
 "hidden_dim": 256,
 "n_encode_layers": 3,
 "tanh_clipping": 10.0,
 "normalization": "batch",
 "lr_model": 0.0001,
 "lr_critic": 0.0001,
 "lr_decay": 0.98,
 "lr_decay_start_index": 100,
 "lr_decay_per_epochs": 2,
 "eval_only": false,
 "n_epochs": 200,
 "eary_stop_epochs": 20,
 "seed": 1234,
 "max_grad_norm": 1.0,
 "no_cuda": false,
 "exp_beta": 0.8,
 "baseline": "rollout",
 "bl_alpha": 0.05,
 "bl_warmup_epochs": 1,
 "eval_batch_size": 2048,
 "checkpoint_encoder": false,
 "shrink_size": null,
 "data_distribution": null,
 "log_step": 50,
 "log_dir": "logs",
 "run_name": "tsp100_spatCloseVisitedMean_3090_lrd098e2_VSUp_FE100_1280k512d256_0804T11_20240804T103727",
 "output_dir": "outputs",
 "epoch_start": 0,
 "checkpoint_epochs": 1,
 "load_path": null,
 "resume": null,
 "no_tensorboard": false,
 "no_progress_bar": false,
 "use_cuda": true,
 "save_dir": "outputs/tsp_100/tsp100_spatCloseVisitedMean_3090_lrd098e2_VSUp_FE100_1280k512d256_0804T11_20240804T103727"
}
