# Supplementary material for: A transformer-based structure-aware model for tackling the traveling salesman problem
Source: PLoS One. 2025 Apr 7;20(4):e0319711. doi: 10.1371/journal.pone.0319711 (PMC11975067; doi:10.1371/journal.pone.0319711)
Supplement: Data — (ZIP) [file pone.0319711.s001.zip › structure_aware_Transformer_based_end2end_tsp/problems/tsp/install_concorde.sh]

#!/bin/bash
mkdir concorde
cd concorde
mkdir qsopt
cd qsopt
# Download qsopt
if [[ "$OSTYPE" == "darwin"* ]]; then
    curl -O http://www.math.uwaterloo.ca/~bico/qsopt/beta/codes/mac64/qsopt.a
    curl -O http://www.math.uwaterloo.ca/~bico/qsopt/beta/codes/mac64/qsopt.h
    curl -O http://www.math.uwaterloo.ca/~bico/qsopt/beta/codes/mac64/qsopt
else
    wget http://www.math.uwaterloo.ca/~bico/qsopt/beta/codes/centos/qsopt.a
    wget http://www.math.uwaterloo.ca/~bico/qsopt/beta/codes/centos/qsopt.h
    wget http://www.math.uwaterloo.ca/~bico/qsopt/beta/codes/centos/qsopt
fi
cd ..
wget http://www.math.uwaterloo.ca/tsp/concorde/downloads/codes/src/co031219.tgz
tar xf co031219.tgz
cd concorde
if [[ "$OSTYPE" == "darwin"* ]]; then
    ./configure --with-qsopt=$(pwd)/../qsopt --host=powerpc-apple-macos
else
    ./configure --with-qsopt=$(realpath ../qsopt)
fi
make
TSP/concorde -s 99 -k 100
cd ../..
