# Supplementary material for: A transformer-based structure-aware model for tackling the traveling salesman problem
Source: PLoS One. 2025 Apr 7;20(4):e0319711. doi: 10.1371/journal.pone.0319711 (PMC11975067; doi:10.1371/journal.pone.0319711)
Supplement: Data — (ZIP) [file pone.0319711.s001.zip › structure_aware_Transformer_based_end2end_tsp/problems/tsp/problem_tsp.py]

import os
import torch
import pickle
from torch.utils.data import Dataset
from utils.beam_search import beam_search
from problems.tsp.state_tsp import StateTSP


class TSP(object):

    NAME = 'tsp'

    @staticmethod
    def get_costs(dataset, pi):
        # Check that tours are valid, i.e. contain 0 to n -1
        assert (
            torch.arange(pi.size(1), out=pi.data.new()).view(1, -1).expand_as(pi) ==
            pi.data.sort(1)[0]
        ).all(), "Invalid tour"

        # Gather dataset in order of tour
        d = dataset.gather(1, pi.unsqueeze(-1).expand_as(dataset))

        # Length is distance (L2-norm of difference) from each next location from its prev and of last from first
        return (d[:, 1:] - d[:, :-1]).norm(p=2, dim=2).sum(1) + (d[:, 0] - d[:, -1]).norm(p=2, dim=1), None

    @staticmethod
    def make_dataset(*args, **kwargs):
        return TSPDataset(*args, **kwargs)

    @staticmethod
    def make_state(*args, **kwargs):
        return StateTSP.initialize(*args, **kwargs)

    @staticmethod
    def beam_search(input, beam_size, expand_size=None,
                    compress_mask=False, model=None, max_calc_batch_size=4096):

        assert model is not None, "Provide model"

        fixed = model.precompute_fixed(input)

        def propose_expansions(beam):
            return model.propose_expansions(
                beam, fixed, expand_size, normalize=True, max_calc_batch_size=max_calc_batch_size
            )

        state = TSP.make_state(
            input, visited_dtype=torch.int64 if compress_mask else torch.uint8
        )

        return beam_search(state, beam_size, propose_expansions)


class TSPDataset(Dataset):
    
    def __init__(self, filename=None, size=50, num_samples=1000000, offset=0, distribution=None):
        super(TSPDataset, self).__init__()

        self.graph_size = size
        self.distribution = distribution
        self.offset = offset

        if num_samples == 0:
            self.data = []
            self.size = 0
            return

        self.data_set = []
        if filename is not None:
            assert os.path.splitext(filename)[1] == '.pkl'

            with open(filename, 'rb') as f:
                data = pickle.load(f)
                self.data = [torch.FloatTensor(row) for row in (data[offset:offset+num_samples])]
        else:
            # Sample points randomly in [0, 1] square
            self.data = [torch.FloatTensor(size, 2).uniform_(0, 1) for i in range(num_samples)]

        self.size = len(self.data)

    def __len__(self):
        return self.size

    def __getitem__(self, idx):
        return self.data[idx]
    
    def concatnate(self,dataset):
        self.data=self.data+dataset.data
        self.size=len(self.data)

    def deleteFront(self,startIndex=0):
       self.data=self.data[startIndex:]
       self.size=self.size-startIndex
       return self

        

    def sampling(self,percentage):
        sampleDataset=TSPDataset(size=self.graph_size, num_samples=0,offset=0,distribution=self.distribution)
        # select data randomly from the original dataset
        sampleDataset.data=[self.data[i] for i in torch.randperm(self.size)[:int(self.size*percentage)]]
        sampleDataset.size=len(sampleDataset.data)

        return sampleDataset
