# Supplementary material for: A transformer-based structure-aware model for tackling the traveling salesman problem
Source: PLoS One. 2025 Apr 7;20(4):e0319711. doi: 10.1371/journal.pone.0319711 (PMC11975067; doi:10.1371/journal.pone.0319711)
Supplement: Data — (ZIP) [file pone.0319711.s001.zip › structure_aware_Transformer_based_end2end_tsp/reinforce_baselines.py]

import copy
import torch
import numpy as np
import torch.nn.functional as F
from scipy.stats import ttest_rel
from torch.utils.data import Dataset
from train_impl import rollout, get_inner_model

class Baseline(object):

    def wrap_dataset(self, dataset):
        return dataset

    def unwrap_batch(self, batch):
        return batch, None

    def eval(self, x, c):
        raise NotImplementedError("Override this method")

    def get_learnable_parameters(self):
        return []

    def epoch_callback(self, model, epoch):
        pass

    def state_dict(self):
        return {}

    def load_state_dict(self, state_dict):
        pass


class WarmupBaseline(Baseline):

    def __init__(self, baseline, n_epochs=1, warmup_exp_beta=0.8, ):
        super(Baseline, self).__init__()

        self.baseline = baseline
        assert n_epochs > 0, "n_epochs to warmup must be positive"
        self.warmup_baseline = ExponentialBaseline(warmup_exp_beta)
        self.alpha = 0
        self.n_epochs = n_epochs

    def wrap_dataset(self, dataset):
        if self.alpha > 0:
            return self.baseline.wrap_dataset(dataset)
        return self.warmup_baseline.wrap_dataset(dataset)

    def unwrap_batch(self, batch):
        if self.alpha > 0:
            return self.baseline.unwrap_batch(batch)
        return self.warmup_baseline.unwrap_batch(batch)

    def eval(self, x, c):

        if self.alpha == 1:
            return self.baseline.eval(x, c)
        if self.alpha == 0:
            return self.warmup_baseline.eval(x, c)
        v, l = self.baseline.eval(x, c)
        vw, lw = self.warmup_baseline.eval(x, c)
        # Return convex combination of baseline and of loss
        return self.alpha * v + (1 - self.alpha) * vw, self.alpha * l + (1 - self.alpha * lw)

    def epoch_callback(self, model, epoch):
        # Need to call epoch callback of inner model (also after first epoch if we have not used it)
        self.baseline.epoch_callback(model, epoch)
        self.alpha = (epoch + 1) / float(self.n_epochs)
        if epoch < self.n_epochs:
            print("Set warmup alpha = {}".format(self.alpha))

    def state_dict(self):
        # Checkpointing within warmup stage makes no sense, only save inner baseline
        return self.baseline.state_dict()

    def load_state_dict(self, state_dict):
        # Checkpointing within warmup stage makes no sense, only load inner baseline
        self.baseline.load_state_dict(state_dict)


class NoBaseline(Baseline):

    def eval(self, x, c):
        return 0, 0  # No baseline, no loss


class ExponentialBaseline(Baseline):

    def __init__(self, beta):
        super(Baseline, self).__init__()

        self.beta = beta
        self.v = None

    def eval(self, x, c):

        if self.v is None:
            v = c.mean()
        else:
            v = self.beta * self.v + (1. - self.beta) * c.mean()

        self.v = v.detach()  # Detach since we never want to backprop
        return self.v, 0  # No loss

    def state_dict(self):
        return {
            'v': self.v
        }

    def load_state_dict(self, state_dict):
        self.v = state_dict['v']


class CriticBaseline(Baseline):

    def __init__(self, critic):
        super(Baseline, self).__init__()

        self.critic = critic

    def eval(self, x, c):
        v = self.critic(x)
        # Detach v since actor should not backprop through baseline, only for loss
        return v.detach(), F.mse_loss(v, c.detach())

    def get_learnable_parameters(self):
        return list(self.critic.parameters())

    def epoch_callback(self, model, epoch):
        pass

    def state_dict(self):
        return {
            'critic': self.critic.state_dict()
        }

    def load_state_dict(self, state_dict):
        critic_state_dict = state_dict.get('critic', {})
        if not isinstance(critic_state_dict, dict):  # backwards compatibility
            critic_state_dict = critic_state_dict.state_dict()
        self.critic.load_state_dict({**self.critic.state_dict(), **critic_state_dict})


class RolloutBaseline(Baseline):

    def __init__(self, model, problem, opts, epoch=0):
        super(Baseline, self).__init__()

        self.problem = problem
        self.opts = opts

        self._update_model(model, epoch)

    def _update_model(self, model, epoch, dataset=None):
        self.model = copy.deepcopy(model)
        # Always generate baseline dataset when updating model to prevent overfitting to the baseline dataset

        if dataset is not None:
            if len(dataset) != self.opts.val_size:
                print("Warning: not using saved baseline dataset since val_size does not match")
                dataset = None
            elif (dataset[0] if self.problem.NAME == 'tsp' else dataset[0]['loc']).size(0) != self.opts.tsp_size:
                print("Warning: not using saved baseline dataset since graph_size does not match")
                dataset = None

        ## zz: If no dataset is specified, a new validation dataset will be created
        if dataset is None:

            ## zz: Create a validation set
            ## zz: Each time the validation dataset is updated, 
            ## retain x% of the original data, create a new dataset of the same size as the original, and then merge them.
            if epoch == 0 or epoch < self.opts.val_size_increase_startAt:
                self.dataset=self.problem.make_dataset(size=self.opts.tsp_size, num_samples=self.opts.val_size, distribution=self.opts.data_distribution)
            else:
                if self.dataset is None:
                    sampling=int(self.opts.val_size*((1+self.opts.val_size_increment)**(epoch-self.opts.val_size_increase_startAt)))
                    if sampling > self.opts.val_size_max:
                        sampling=self.opts.val_size_max

                    self.dataset=self.problem.make_dataset(size=self.opts.tsp_size, num_samples=sampling, distribution=self.opts.data_distribution)
                else:
                    
                    partial_old_val_dataset=self.dataset.sampling(self.opts.val_size_increment)

                    new_sampling_size=len(self.dataset)

                    if len(partial_old_val_dataset)+new_sampling_size > self.opts.val_size_max:
                        new_sampling_size=self.opts.val_size_max-len(partial_old_val_dataset)

                    new_val_dataset=self.problem.make_dataset(size=self.opts.tsp_size, num_samples=new_sampling_size, distribution=self.opts.data_distribution)

                    ## zz: Merge the new dataset with the original dataset
                    new_val_dataset.concatnate(partial_old_val_dataset)
                    self.dataset=new_val_dataset
        else:
            self.dataset = dataset
        print("Evaluating baseline model on evaluation dataset[size: {}]".format(len(self.dataset)))
        self.bl_vals = rollout(self.model, self.dataset, self.opts).cpu().numpy()
        self.mean = self.bl_vals.mean()
        self.epoch = epoch

    def wrap_dataset(self, dataset):
        print("Evaluating baseline on dataset...")
        # Need to convert baseline to 2D to prevent converting to double, see
        return BaselineDataset(dataset, rollout(self.model, dataset, self.opts).view(-1, 1))

    def unwrap_batch(self, batch):
        # Flatten result to undo wrapping as 2D
        return batch['data'], batch['baseline'].view(-1)  

    def eval(self, x, c):
        # Use volatile mode for efficient inference (single batch so we do not use rollout function)
        with torch.no_grad():
            v, _ = self.model(x)

        # There is no loss
        return v, 0

    def epoch_callback(self, model, epoch):
        print("Evaluating candidate model on evaluation dataset, and comparing with baseline")
        candidate_vals = rollout(model, self.dataset, self.opts).cpu().numpy()

        candidate_mean = candidate_vals.mean()

        print("Epoch {} candidate mean {}, baseline epoch {} mean {}, difference {}, baseline_select_valData size {}".format(
            epoch, candidate_mean, self.epoch, self.mean, candidate_mean - self.mean,len(self.dataset)))
        
        if candidate_mean - self.mean < 0:
            # Calc p value
            t, p = ttest_rel(candidate_vals, self.bl_vals)

            p_val = p / 2  # one-sided
            assert t < 0, "T-statistic should be negative"
            print("p-value: {}".format(p_val))
            if p_val < self.opts.bl_alpha:
                print('Update baseline')
                ## zz: Update the baseline, refresh the validation dataset, and calculate the new average loss
                self._update_model(model, epoch)
                return
            else:
                print('Do not update baseline')
                 
           
        ## zz: candidate_mean > self.mean, do not update baseline
        ## zz: Even if the baseline is not updated, the validation set may still need to be expanded
        if epoch >= self.opts.val_size_increase_startAt:
            ## zz: extend validation dataset
            extend_val_dataset=self.problem.make_dataset(
            size=self.opts.tsp_size, num_samples=int(len(self.dataset)*self.opts.val_size_increment), distribution=self.opts.data_distribution)
            extend_dataset_bl_vals = rollout(self.model, extend_val_dataset, self.opts).cpu().numpy()
            
            ## zz: If the total data exceeds val_size_max, some data needs to be removed from the beginning of self.dataset
            ## zz: The amount of data to be removed: len(self.bl_vals)+len(extend_dataset_bl_vals)-self.opts.val_size_max
            if len(self.bl_vals)+len(extend_dataset_bl_vals) > self.opts.val_size_max:
                delete_size=len(self.bl_vals)+len(extend_dataset_bl_vals)-self.opts.val_size_max
                self.bl_vals=self.bl_vals[delete_size:]
                self.dataset=self.dataset.deleteFront(delete_size)

                self.mean=(self.bl_vals.sum()+extend_dataset_bl_vals.sum())/self.opts.val_size_max
            else:
                self.mean=(self.bl_vals.sum()+extend_dataset_bl_vals.sum())/(len(self.bl_vals)+len(extend_dataset_bl_vals))
            
            self.bl_vals=np.concatenate((self.bl_vals, extend_dataset_bl_vals), axis=0)
            ## zz: merge the extended validation dataset with the original validation dataset
            self.dataset.concatnate(extend_val_dataset)

    def state_dict(self):
        return {
            'model': self.model,
            'dataset': self.dataset,
            'epoch': self.epoch
        }

    def load_state_dict(self, state_dict):
        # We make it such that it works whether model was saved as data parallel or not
        load_model = copy.deepcopy(self.model)
        get_inner_model(load_model).load_state_dict(get_inner_model(state_dict['model']).state_dict())
        self._update_model(load_model, state_dict['epoch'], state_dict['dataset'])


class BaselineDataset(Dataset):

    def __init__(self, dataset=None, baseline=None):
        super(BaselineDataset, self).__init__()

        self.dataset = dataset
        self.baseline = baseline
        assert (len(self.dataset) == len(self.baseline))

    def __getitem__(self, item):
        return {
            'data': self.dataset[item],
            'baseline': self.baseline[item]
        }

    def __len__(self):
        return len(self.dataset)
