# Supplementary material for: A transformer-based structure-aware model for tackling the traveling salesman problem
Source: PLoS One. 2025 Apr 7;20(4):e0319711. doi: 10.1371/journal.pone.0319711 (PMC11975067; doi:10.1371/journal.pone.0319711)
Supplement: Data — (ZIP) [file pone.0319711.s001.zip › structure_aware_Transformer_based_end2end_tsp/test.py]

import os
import time
import math
import torch
import argparse
import itertools
import numpy as np
from tqdm import tqdm
from datetime import timedelta
from utils import load_model, move_to
from torch.utils.data import DataLoader
from utils.data_utils import save_dataset
from utils.functions import parse_softmax_temperature

mp = torch.multiprocessing.get_context('spawn')


def get_best(sequences, cost, ids=None, batch_size=None):
    if ids is None:
        idx = cost.argmin()
        return sequences[idx:idx+1, ...], cost[idx:idx+1, ...]

    splits = np.hstack([0, np.where(ids[:-1] != ids[1:])[0] + 1])
    mincosts = np.minimum.reduceat(cost, splits)

    group_lengths = np.diff(np.hstack([splits, len(ids)]))
    all_argmin = np.flatnonzero(np.repeat(mincosts, group_lengths) == cost)
    result = np.full(len(group_lengths) if batch_size is None else batch_size, -1, dtype=int)

    result[ids[all_argmin[::-1]]] = all_argmin[::-1]

    return [sequences[i] if i >= 0 else None for i in result], [cost[i] if i >= 0 else math.inf for i in result]


def eval_dataset_mp(args):
    (dataset_path, sample_times, softmax_temp, opts, i, num_processes) = args

    model, _ = load_model(opts.model)
    val_size = opts.val_size // num_processes
    dataset = model.problem.make_dataset(filename=dataset_path, num_samples=val_size, offset=opts.offset + val_size * i)
    device = torch.device("cuda:{}".format(i))

    return _eval_dataset(model, dataset, sample_times, softmax_temp, opts, device)

def eval_dataset(dataset_path, sample_times, softmax_temp, opts):
    # Even with multiprocessing, we load the model here since it contains the name where to write results
    model, _ = load_model(opts.model)
    use_cuda = torch.cuda.is_available() and not opts.no_cuda
   
    device = torch.device("cuda:0" if use_cuda else "cpu")
    dataset = model.problem.make_dataset(filename=dataset_path, num_samples=opts.val_size, offset=opts.offset)
    results = _eval_dataset(model, dataset, sample_times, softmax_temp, opts, device)

    parallelism = opts.eval_batch_size

    costs, tours, durations = zip(*results)  # Not really costs since they should be negative

    print("Average cost: {} +- {}".format(np.mean(costs), 2 * np.std(costs) / np.sqrt(len(costs))))
    print("Average serial duration: {} +- {}".format(
        np.mean(durations), 2 * np.std(durations) / np.sqrt(len(durations))))
    print("Average parallel duration: {}".format(np.mean(durations) / parallelism))
    print("Calculated total duration: {}".format(timedelta(seconds=int(np.sum(durations) / parallelism))))

    dataset_basename, ext = os.path.splitext(os.path.split(dataset_path)[-1])
    model_name = "_".join(os.path.normpath(os.path.splitext(opts.model)[0]).split(os.sep)[-2:])
    if opts.o is None:
        results_dir = os.path.join(opts.results_dir, model.problem.NAME, dataset_basename)
        os.makedirs(results_dir, exist_ok=True)

        # timestamp
        timestamp = time.strftime("%Y%m%dT%H%M%S")

        out_file = os.path.join(results_dir, "{}-{}-{}{}-{}-{}-{}{}".format(
            dataset_basename, model_name,
            opts.decode_strategy,
            sample_times if opts.decode_strategy != 'greedy' else '', opts.offset, opts.offset + len(costs),timestamp, ext
        ))
    else:
        out_file = opts.o

    assert opts.f or not os.path.isfile(
        out_file), "File already exists! Try running with -f option to overwrite."

    save_dataset((results, parallelism), out_file)

    return costs, tours, durations


def _eval_dataset(model, dataset, sample_times, softmax_temp, opts, device):

    model.to(device)
    model.eval()

    model.set_decode_type(opts.decode_strategy,  temp=softmax_temp)

    dataloader = DataLoader(dataset, batch_size=opts.eval_batch_size)

    results = []
    for batch in tqdm(dataloader, disable=opts.no_progress_bar):
        batch = move_to(batch, device)

        start = time.time()
        with torch.no_grad():
            if opts.decode_strategy in ('sample', 'greedy'):
                if opts.decode_strategy == 'greedy':
                    assert sample_times == 0, "Do not set sample_times when using greedy"
                    assert opts.eval_batch_size <= opts.max_calc_batch_size, \
                        "eval_batch_size should be smaller than calc batch size"
                    batch_rep = 1
                    iter_rep = 1
                elif sample_times * opts.eval_batch_size > opts.max_calc_batch_size:
                    assert opts.eval_batch_size == 1
                    assert sample_times % opts.max_calc_batch_size == 0
                    batch_rep = opts.max_calc_batch_size
                    iter_rep = sample_times // opts.max_calc_batch_size
                else:
                    batch_rep = sample_times
                    iter_rep = 1
                assert batch_rep > 0
                # This returns (batch_size, iter_rep shape)
                sequences, costs = model.sample_many(batch, batch_rep=batch_rep, iter_rep=iter_rep)
                batch_size = len(costs)
                ids = torch.arange(batch_size, dtype=torch.int64, device=costs.device)
            else:
                assert False, "Unknown decode strategy: {}".format(opts.decode_strategy)

        if sequences is None:
            sequences = [None] * batch_size
            costs = [math.inf] * batch_size
        else:
            sequences, costs = get_best(
                sequences.cpu().numpy(), costs.cpu().numpy(),
                ids.cpu().numpy() if ids is not None else None,
                batch_size
            )
        duration = time.time() - start
        for seq, cost in zip(sequences, costs):
            if model.problem.NAME == "tsp":
                seq = seq.tolist()  # No need to trim as all are same length
            else:
                assert False, "Unkown problem: {}".format(model.problem.NAME)
            
            results.append((cost, seq, duration))

    return results


if __name__ == "__main__":

    parser = argparse.ArgumentParser()
    parser.add_argument("--dataset", type=str, help="Filename of the test dataset")
    parser.add_argument('--model', type=str, help="Model to test")
    parser.add_argument('--decode_strategy', type=str,help='sample (Sampling) or greedy (Greedy)')
    parser.add_argument('--sample_times', type=int, default=0, help='Times of samples for sampling, 0 to disable sampling')
    parser.add_argument('--no_cuda', action='store_true', help='Disable CUDA')

    parser.add_argument('--val_size', type=int, default=10000, help='Number of instances used for validating performance')
    parser.add_argument('--offset', type=int, default=0, help='Offset where to start in dataset (default 0)')
    parser.add_argument('--results_dir', default='results', help="Name of results directory")
    parser.add_argument("-f", action='store_true', help="Set true to overwrite")
    parser.add_argument("-o", default=None, help="Name of the results file to write")
    parser.add_argument('--softmax_temperature', type=parse_softmax_temperature, default=1, help="Softmax temperature (sampling or bs)")
    parser.add_argument('--no_progress_bar', action='store_true', help='Disable progress bar')
    parser.add_argument('--compress_mask', action='store_true', help='Compress mask into long')
    parser.add_argument('--max_calc_batch_size', type=int, default=10000, help='Size for subbatches')
    parser.add_argument('--eval_batch_size', type=int, default=1024, help="Batch size to use during evaluation")

    opts = parser.parse_args()

    assert opts.dataset is not None, "Please specify the dataset to test"

    assert opts.model is not None, "Please specify the model to test"

    assert opts.decode_strategy is not None, "Please specify the decode strategy"

    if opts.decode_strategy == 'sample':
        opts.eval_batch_size = 1

    # for dataset_path in opts.datasets:
    eval_dataset(opts.dataset, opts.sample_times, opts.softmax_temperature, opts)
