# Supplementary material for: A transformer-based structure-aware model for tackling the traveling salesman problem
Source: PLoS One. 2025 Apr 7;20(4):e0319711. doi: 10.1371/journal.pone.0319711 (PMC11975067; doi:10.1371/journal.pone.0319711)
Supplement: Data — (ZIP) [file pone.0319711.s001.zip › structure_aware_Transformer_based_end2end_tsp/train_impl.py]

import os
import math
import time
import torch

from tqdm import tqdm
from utils import move_to
from torch.nn import DataParallel
from utils.log_utils import log_values
from torch.utils.data import DataLoader
from nets.structure_aware_attention_model import set_decode_type


def get_inner_model(model):
    return model.module if isinstance(model, DataParallel) else model


def validate(model, dataset, opts):
    # Validate
    print('Validating...')
    cost = rollout(model, dataset, opts)
    avg_cost = cost.mean()
    print('Validation overall avg_cost: {} +- {}'.format(
        avg_cost, torch.std(cost) / math.sqrt(len(cost))))

    return avg_cost


def rollout(model, dataset, opts):
    # Put in greedy evaluation mode!
    set_decode_type(model, "greedy")
    model.eval()

    def eval_model_bat(bat):
        with torch.no_grad():
            cost, _ = model(move_to(bat, opts.device))
        return cost.data.cpu()

    return torch.cat([
        eval_model_bat(bat)
        for bat
        in tqdm(DataLoader(dataset, batch_size=opts.eval_batch_size), disable=opts.no_progress_bar)
    ], 0)


def clip_grad_norms(param_groups, max_norm=math.inf):
    grad_norms = [
        torch.nn.utils.clip_grad_norm_(
            group['params'],
            max_norm if max_norm > 0 else math.inf,  # Inf so no clipping but still call to calc
            norm_type=2
        )
        for group in param_groups
    ]
    grad_norms_clipped = [min(g_norm, max_norm) for g_norm in grad_norms] if max_norm > 0 else grad_norms
    return grad_norms, grad_norms_clipped


def train_epoch(model, optimizer, baseline, lr_scheduler, epoch, val_dataset, problem, tb_logger, opts):

    print("Start train epoch {}, lr={} for run {}".format(epoch, optimizer.param_groups[0]['lr'], opts.run_name))

    step = epoch * (opts.epoch_size // opts.batch_size)
    start_time = time.time()

    # Generate new training data for each epoch,node dim=2
    ## [bsz,grap_size,2]
    ## zz: training_dataset, 1,280,000 tsp instances
    training_dataset = baseline.wrap_dataset(problem.make_dataset(
        size=opts.tsp_size, num_samples=opts.epoch_size, distribution=opts.data_distribution))
    training_dataloader = DataLoader(training_dataset, batch_size=opts.batch_size, num_workers=1)

    # Put model in train mode!
    model.train()
    set_decode_type(model, "sampling")

    for batch_id, batch in enumerate(tqdm(training_dataloader, disable=opts.no_progress_bar)):

        train_batch(
            model,
            optimizer,
            baseline,
            epoch,
            batch_id,
            step,
            batch,
            tb_logger,
            opts
        )

        step += 1

    epoch_duration = time.time() - start_time
    print("Finished epoch {}, took {} s".format(epoch, time.strftime('%H:%M:%S', time.gmtime(epoch_duration))))


    if (opts.checkpoint_epochs != 0 and epoch % opts.checkpoint_epochs == 0) or epoch == opts.n_epochs - 1:
        print('Saving model and state...')
        torch.save(
            {
                'model': get_inner_model(model).state_dict()
            },
            os.path.join(opts.save_dir, 'epoch-{}.pt'.format(epoch))
        )

    ##validation
    avg_reward = validate(model, val_dataset, opts)
    
    baseline.epoch_callback(model, epoch)

    # lr decay
    lr_scheduler.step()


def train_batch(
        model,
        optimizer,
        baseline,
        epoch,
        batch_id,
        step,
        batch,
        tb_logger,
        opts
):
    x, bl_val = baseline.unwrap_batch(batch)
    x = move_to(x, opts.device)
    bl_val = move_to(bl_val, opts.device) if bl_val is not None else None

    # get costs and log probabilities
    cost, log_likelihood = model(x)

    # get baseline loss
    bl_val, bl_loss = baseline.eval(x, cost) if bl_val is None else (bl_val, 0)

    # compute loss
    reinforce_loss = ((cost - bl_val) * log_likelihood).mean()
    loss = reinforce_loss + bl_loss

    # backward pass and optimization
    optimizer.zero_grad()
    loss.backward()
    # Clip gradient norms and get (clipped) gradient norms for logging
    grad_norms = clip_grad_norms(optimizer.param_groups, opts.max_grad_norm)
    optimizer.step()

    # Logging
    if step % int(opts.log_step) == 0:
        log_values(cost, grad_norms, epoch, batch_id, step,
                   log_likelihood, reinforce_loss, bl_loss, tb_logger, opts)
