# Supplementary material for: A transformer-based structure-aware model for tackling the traveling salesman problem
Source: PLoS One. 2025 Apr 7;20(4):e0319711. doi: 10.1371/journal.pone.0319711 (PMC11975067; doi:10.1371/journal.pone.0319711)
Supplement: Data — (ZIP) [file pone.0319711.s001.zip › structure_aware_Transformer_based_end2end_tsp/utils/closeness_centrality.py]

import torch

def calculate_closeness_centrality_tsp(graph):
    """
    Calculate the closeness centrality for TSP using pairwise distances.
    
    Args:
        graph (torch.Tensor): Input graph tensor of shape (batch_size, num_node, node_dim).
        
    Returns:
        closeness_centrality (torch.Tensor): Closeness centrality tensor of shape (batch_size, num_node).
    """
    pairwise_distances = torch.cdist(graph, graph, p=2)  # Shape: (batch_size, num_node, num_node)
  
    closeness_centrality = 1 / torch.sum(pairwise_distances, dim=-1)  # Shape: (batch_size, num_node)

    return closeness_centrality # shape: (batch_size, num_node)
