# Supplementary material for: A transformer-based structure-aware model for tackling the traveling salesman problem
Source: PLoS One. 2025 Apr 7;20(4):e0319711. doi: 10.1371/journal.pone.0319711 (PMC11975067; doi:10.1371/journal.pone.0319711)
Supplement: Data — (ZIP) [file pone.0319711.s001.zip › structure_aware_Transformer_based_end2end_tsp/utils/data_utils.py]

import os
import pickle


def check_extension(filename):
    if os.path.splitext(filename)[1] != ".pkl":
        return filename + ".pkl"
    return filename


def save_dataset(dataset, filename):

    filedir = os.path.split(filename)[0]

    if not os.path.isdir(filedir):
        os.makedirs(filedir)

    with open(check_extension(filename), 'wb') as f:
        pickle.dump(dataset, f, pickle.HIGHEST_PROTOCOL)


def load_dataset(filename):

    with open(check_extension(filename), 'rb') as f:
        return pickle.load(f)
