# Supplementary material for: A transformer-based structure-aware model for tackling the traveling salesman problem
Source: PLoS One. 2025 Apr 7;20(4):e0319711. doi: 10.1371/journal.pone.0319711 (PMC11975067; doi:10.1371/journal.pone.0319711)
Supplement: Data — (ZIP) [file pone.0319711.s001.zip › structure_aware_Transformer_based_end2end_tsp/utils/degree_spatialPos_encoding.py]

# Degree encoding

import torch
import math


def cal_euclidean_distance_matrix(x):
    batch_size, num_nodes, node_dim = x.size()

    # Reshape the input tensor for pairwise comparison

    x_expanded = x.unsqueeze(1).expand(batch_size, num_nodes, num_nodes, node_dim)

    x_t_expanded = x_expanded.transpose(1, 2)

    # Compute element-wise squared differences
    squared_diff = torch.sum((x_expanded - x_t_expanded) ** 2, dim=3)

    # Compute the Euclidean distance matrix
    distance_matrix = torch.sqrt(squared_diff)

    return distance_matrix


def cal_mean_distance(distance_matrix):
    # distance_matrix: Tensor of shape [batch_size, seq_len, seq_len]
    # return: Tensor of shape [batch_size, 1]

    # Calculate the mean distance by summing all distances and dividing by the number of pairs
    batch_size, seq_len, _ = distance_matrix.size()
    num_pairs = seq_len * (seq_len - 1)  # Exclude self-distances

    total_distance = torch.sum(distance_matrix, dim=[1, 2])
    mean_distance = total_distance / num_pairs

    # Reshape the mean distance tensor to [batch_size, 1]
    mean_distance = mean_distance.view(batch_size, 1)

    return mean_distance


# Calculate the number of cities with a distance smaller than the average distance
def cal_cities_closer_than_mean(dist_matrix, degree_scaled_By_sqrtD=False, degree_scaled_factor=1.0):

    batch_size, seq_len, _ = dist_matrix.size()

    # Calculate the mean distances
    mean_dist = cal_mean_distance(dist_matrix)

    if degree_scaled_By_sqrtD:
        if degree_scaled_factor <=0:
            degree_scaled_factor = 1.0
        scale_factor = degree_scaled_factor / math.sqrt(seq_len)
        mean_dist = mean_dist * scale_factor

    # Reshape the mean_dist tensor to [batch_size, 1, 1] for broadcasting
    mean_dist = mean_dist.unsqueeze(1).repeat(1, seq_len, seq_len)

    # Count the number of cities closer than the mean distance

    count = torch.sum(dist_matrix < mean_dist, dim=2, keepdim=True)

    count=torch.squeeze(count,-1)


    return count


def cal_node_degree(x, degree_scaled_by_sqrtD=False, degree_scaled_factor=1.0):
    dist_matrix = cal_euclidean_distance_matrix(x)
    degree_matrix = cal_cities_closer_than_mean(dist_matrix, degree_scaled_by_sqrtD, degree_scaled_factor)

    return degree_matrix
