# Supplementary material for: A transformer-based structure-aware model for tackling the traveling salesman problem
Source: PLoS One. 2025 Apr 7;20(4):e0319711. doi: 10.1371/journal.pone.0319711 (PMC11975067; doi:10.1371/journal.pone.0319711)
Supplement: Data — (ZIP) [file pone.0319711.s001.zip › structure_aware_Transformer_based_end2end_tsp/utils/functions.py]

import warnings

import torch
import numpy as np
import os
import json
from tqdm import tqdm
from multiprocessing.dummy import Pool as ThreadPool
from multiprocessing import Pool
from problems import TSP
import torch.nn.functional as F


def load_problem(name):
    from problems import TSP
    
    return TSP

def torch_load_cpu(load_path):
    return torch.load(load_path, map_location=lambda storage, loc: storage)  # Load on CPU


def move_to(var, device):
    if isinstance(var, dict):
        return {k: move_to(v, device) for k, v in var.items()}
    return var.to(device)


def _load_model_file(load_path, model):
    """Loads the model with parameters from the file and returns optimizer state dict if it is in the file"""

    # Load the model parameters from a saved state
    load_optimizer_state_dict = None
    print('  [*] Loading model from {}'.format(load_path))

    load_data = torch.load(
        os.path.join(
            os.getcwd(),
            load_path
        ), map_location=lambda storage, loc: storage)

    if isinstance(load_data, dict):
        load_optimizer_state_dict = load_data.get('optimizer', None)
        load_model_state_dict = load_data.get('model', load_data)
    else:
        load_model_state_dict = load_data.state_dict()

    state_dict = model.state_dict()

    state_dict.update(load_model_state_dict)

    model.load_state_dict(state_dict)

    return model, load_optimizer_state_dict


def load_args(filename):
    with open(filename, 'r') as f:
        args = json.load(f)

    # Backwards compatibility
    if 'data_distribution' not in args:
        args['data_distribution'] = None
        probl, *dist = args['problem'].split("_")
        if probl == "op":
            args['problem'] = probl
            args['data_distribution'] = dist[0]
    return args


def load_model(path, epoch=None):
    from nets.structure_aware_attention_model import SAAttentionModel

    if os.path.isfile(path):
        model_filename = path
        path = os.path.dirname(model_filename)
    elif os.path.isdir(path):
        if epoch is None:
            epoch = max(
                int(os.path.splitext(filename)[0].split("-")[1])
                for filename in os.listdir(path)
                if os.path.splitext(filename)[1] == '.pt'
            )
        model_filename = os.path.join(path, 'epoch-{}.pt'.format(epoch))
    else:
        assert False, "{} is not a valid directory or file".format(path)

    args = load_args(os.path.join(path, 'args.json'))

    problem = load_problem("tsp")

    print("*********************************************")
    print("args[problem]:", args['problem'])
    print("args[tsp_size]:", args['tsp_size'])
    print("*********************************************")
    


    model_class = {
        'attention': SAAttentionModel
    }.get(args.get('model', 'attention'), None)
    assert model_class is not None, "Unknown model: {}".format(model_class)

    model = model_class(
        args['tsp_size'],
        args['embedding_dim'],
        args['hidden_dim'],
        problem,
        n_encode_layers=args['n_encode_layers'],
        mask_inner=True,
        mask_logits=True,
        normalization=args['normalization'],
        tanh_clipping=args['tanh_clipping'],
        checkpoint_encoder=args.get('checkpoint_encoder', False),
        shrink_size=args.get('shrink_size', None)
    )
    # Overwrite model parameters by parameters to load
    load_data = torch_load_cpu(model_filename)
    model.load_state_dict({**model.state_dict(), **load_data.get('model', {})})

    model, *_ = _load_model_file(model_filename, model)

    model.eval()  # Put in eval mode

    return model, args


def parse_softmax_temperature(raw_temp):
    # Load from file
    if os.path.isfile(raw_temp):
        return np.loadtxt(raw_temp)[-1, 0]
    return float(raw_temp)


def run_all_in_pool(func, directory, dataset, opts, use_multiprocessing=True):
    # # Test
    # res = func((directory, 'test', *dataset[0]))
    # return [res]

    num_cpus = os.cpu_count() if opts.cpus is None else opts.cpus

    w = len(str(len(dataset) - 1))
    offset = getattr(opts, 'offset', None)
    if offset is None:
        offset = 0
    ds = dataset[offset:(offset + opts.n if opts.n is not None else len(dataset))]
    pool_cls = (Pool if use_multiprocessing and num_cpus > 1 else ThreadPool)
    with pool_cls(num_cpus) as pool:
        results = list(tqdm(pool.imap(
            func,
            [
                (
                    directory,
                    str(i + offset).zfill(w),
                    *problem
                )
                for i, problem in enumerate(ds)
            ]
        ), total=len(ds), mininterval=opts.progress_bar_mininterval))

    failed = [str(i + offset) for i, res in enumerate(results) if res is None]
    assert len(failed) == 0, "Some instances failed: {}".format(" ".join(failed))
    return results, num_cpus


def do_batch_rep(v, n):
    if isinstance(v, dict):
        return {k: do_batch_rep(v_, n) for k, v_ in v.items()}
    elif isinstance(v, list):
        return [do_batch_rep(v_, n) for v_ in v]
    elif isinstance(v, tuple):
        return tuple(do_batch_rep(v_, n) for v_ in v)

    return v[None, ...].expand(n, *v.size()).contiguous().view(-1, *v.size()[1:])


def sample_many(inner_func, get_cost_func, input, batch_rep=1, iter_rep=1):
    """
    :param input: (batch_size, graph_size, node_dim) input node features
    :return:
    """
    input = do_batch_rep(input, batch_rep)

    costs = []
    pis = []
    for i in range(iter_rep):
        _log_p, pi = inner_func(input)
        # pi.view(-1, batch_rep, pi.size(-1))
        cost, mask = get_cost_func(input, pi)

        costs.append(cost.view(batch_rep, -1).t())
        pis.append(pi.view(batch_rep, -1, pi.size(-1)).transpose(0, 1))

    max_length = max(pi.size(-1) for pi in pis)
    # (batch_size * batch_rep, iter_rep, max_length) => (batch_size, batch_rep * iter_rep, max_length)
    pis = torch.cat(
        [F.pad(pi, (0, max_length - pi.size(-1))) for pi in pis],
        1
    )  # .view(embeddings.size(0), batch_rep * iter_rep, max_length)
    costs = torch.cat(costs, 1)

    # (batch_size)
    mincosts, argmincosts = costs.min(-1)
    # (batch_size, minlength)
    minpis = pis[torch.arange(pis.size(0), out=argmincosts.new()), argmincosts]

    return minpis, mincosts
