# Supplementary material for: A transformer-based structure-aware model for tackling the traveling salesman problem
Source: PLoS One. 2025 Apr 7;20(4):e0319711. doi: 10.1371/journal.pone.0319711 (PMC11975067; doi:10.1371/journal.pone.0319711)
Supplement: Data — (ZIP) [file pone.0319711.s001.zip › structure_aware_Transformer_based_end2end_tsp/utils/log_utils.py]

def log_values(cost, grad_norms, epoch, batch_id, step,
               log_likelihood, reinforce_loss, bl_loss, tb_logger, opts):
    avg_cost = cost.mean().item()
    grad_norms, grad_norms_clipped = grad_norms

    # Log values to screen
    print('epoch: {}, train_batch_id: {}, avg_cost: {}'.format(epoch, batch_id, avg_cost))

    print('grad_norm: {}, clipped: {}'.format(grad_norms[0], grad_norms_clipped[0]))

    # Log values to tensorboard
    if not opts.no_tensorboard:
        tb_logger.log_value('avg_cost', avg_cost, step)

        tb_logger.log_value('actor_loss', reinforce_loss.item(), step)
        tb_logger.log_value('nll', -log_likelihood.mean().item(), step)

        tb_logger.log_value('grad_norm', grad_norms[0], step)
        tb_logger.log_value('grad_norm_clipped', grad_norms_clipped[0], step)

        if opts.baseline == 'critic':
            tb_logger.log_value('critic_loss', bl_loss.item(), step)
            tb_logger.log_value('critic_grad_norm', grad_norms[1], step)
            tb_logger.log_value('critic_grad_norm_clipped', grad_norms_clipped[1], step)
