# Supplementary material for: A transformer-based structure-aware model for tackling the traveling salesman problem
Source: PLoS One. 2025 Apr 7;20(4):e0319711. doi: 10.1371/journal.pone.0319711 (PMC11975067; doi:10.1371/journal.pone.0319711)
Supplement: Data — (ZIP) [file pone.0319711.s001.zip › structure_aware_Transformer_based_end2end_tsp/utils/monkey_patch.py]

import torch
from itertools import chain
from collections import defaultdict, Iterable
from copy import deepcopy


def load_state_dict(self, state_dict):
    """Loads the optimizer state.
    Arguments:
        state_dict (dict): optimizer state. Should be an object returned
            from a call to :meth:`state_dict`.
    """
    # deepcopy, to be consistent with module API
    state_dict = deepcopy(state_dict)
    # Validate the state_dict
    groups = self.param_groups
    saved_groups = state_dict['param_groups']

    if len(groups) != len(saved_groups):
        raise ValueError("loaded state dict has a different number of "
                         "parameter groups")
    param_lens = (len(g['params']) for g in groups)
    saved_lens = (len(g['params']) for g in saved_groups)
    if any(p_len != s_len for p_len, s_len in zip(param_lens, saved_lens)):
        raise ValueError("loaded state dict contains a parameter group "
                         "that doesn't match the size of optimizer's group")

    # Update the state
    id_map = {old_id: p for old_id, p in
              zip(chain(*(g['params'] for g in saved_groups)),
                  chain(*(g['params'] for g in groups)))}

    def cast(param, value):
        """Make a deep copy of value, casting all tensors to device of param."""
        if torch.is_tensor(value):
            # Floating-point types are a bit special here. They are the only ones
            # that are assumed to always match the type of params.
            if any(tp in type(param.data).__name__ for tp in {'Half', 'Float', 'Double'}):
                value = value.type_as(param.data)
            value = value.to(param.device)
            return value
        elif isinstance(value, dict):
            return {k: cast(param, v) for k, v in value.items()}
        elif isinstance(value, Iterable):
            return type(value)(cast(param, v) for v in value)
        else:
            return value

    # Copy state assigned to params (and cast tensors to appropriate types).
    # State that is not assigned to params is copied as is (needed for
    # backward compatibility).
    state = defaultdict(dict)
    for k, v in state_dict['state'].items():
        if k in id_map:
            param = id_map[k]
            state[param] = cast(param, v)
        else:
            state[k] = v

    # Update parameter groups, setting their 'params' value
    def update_group(group, new_group):
        new_group['params'] = group['params']
        return new_group

    param_groups = [
        update_group(g, ng) for g, ng in zip(groups, saved_groups)]
    self.__setstate__({'state': state, 'param_groups': param_groups})


torch.optim.Optimizer.load_state_dict = load_state_dict
