# Supplementary material for: A transformer-based structure-aware model for tackling the traveling salesman problem
Source: PLoS One. 2025 Apr 7;20(4):e0319711. doi: 10.1371/journal.pone.0319711 (PMC11975067; doi:10.1371/journal.pone.0319711)
Supplement: Data — (ZIP) [file pone.0319711.s001.zip › structure_aware_Transformer_based_end2end_tsp/utils/tensor_functions.py]

import torch


def compute_in_batches(f, calc_batch_size, *args, n=None):
    """
    Computes memory heavy function f(*args) in batches
    :param n: the total number of elements, optional if it cannot be determined as args[0].size(0)
    :param f: The function that is computed, should take only tensors as arguments and return tensor or tuple of tensors
    :param calc_batch_size: The batch size to use when computing this function
    :param args: Tensor arguments with equally sized first batch dimension
    :return: f(*args), this should be one or multiple tensors with equally sized first batch dimension
    """
    if n is None:
        n = args[0].size(0)
    n_batches = (n + calc_batch_size - 1) // calc_batch_size  # ceil
    if n_batches == 1:
        return f(*args)

    # Run all batches
    # all_res = [f(*batch_args) for batch_args in zip(*[torch.chunk(arg, n_batches) for arg in args])]
    # We do not use torch.chunk such that it also works for other classes that support slicing
    all_res = [f(*(arg[i * calc_batch_size:(i + 1) * calc_batch_size] for arg in args)) for i in range(n_batches)]

    # Allow for functions that return None
    def safe_cat(chunks, dim=0):
        if chunks[0] is None:
            assert all(chunk is None for chunk in chunks)
            return None
        return torch.cat(chunks, dim)

    # Depending on whether the function returned a tuple we need to concatenate each element or only the result
    if isinstance(all_res[0], tuple):
        return tuple(safe_cat(res_chunks, 0) for res_chunks in zip(*all_res))
    return safe_cat(all_res, 0)
